# Supplementary material for: Characterization of the GGP gene family in potato (Solanum tuberosum L.) and Pepper (Capsicum annuum L.) and its expression analysis under hormonal and abiotic stresses
Source: Sci Rep. 2024 Jul 3;14:15329. doi: 10.1038/s41598-024-66337-x (PMC11222470; doi:10.1038/s41598-024-66337-x)
Supplement: Supplementary file 1 — Supplementary Information. [file 41598_2024_66337_MOESM1_ESM.xlsx]

## Sheet: Sheet1
Primers used for qRT-PCR assays
Gene name	Forward primer (5'-3')	Reverse primer (5'-3')
Stactin	GCTTCCCGATGGTCAAGTCA	GGATTCCAGCTGCTTCCATTC
Caactin	AGAGATTCCGTTGCCCAGAGGTC	AGCCACCACTGAGCACAATGTTAC
StGGP1	TGAAGCAAGTGAGGAAGATGAAGTC	ACTGACATTGATGGCAACGACAC
StGGP2	AAGCAGATGGTTTACAAGCAGAGG	CAACTTGCGGACCAGGAGAATC
CaGGP1	TACGGAAGATACTGGCAAGGAAGG	ACAACCTCAGACAAATCACGGATG
CaGGP2	TACGGAAGATACTGGCAAGGAAGG	ACAACCTCAGACAAATCACGGATG
